# Supplementary material for: Genetic Loci Controlling Carotenoid Biosynthesis in Diverse Tropical Maize Lines
Source: G3 (Bethesda). 2018 Jan 29;8(3):1049–65. doi: 10.1534/g3.117.300511 (PMC5844293; doi:10.1534/g3.117.300511)
Supplement: Supplementary file 6 [file 1049FileS2.xlsx]

## Sheet: BLUEs
Inbred line code	α-carotene	β-carotene	β-cryptoxanthin	Lutein	Zeaxanthin	Total carotene	Total provitamin A
A1140-1	0.511	1.592	3.439	6.25	9.495	22.476	3.749
A1140-2	0.319	3.661	3.149	3.193	5.165	14.904	6.437
A1140-3	0.329	3.162	3.632	3.469	11.72	23.526	5.032
A1140-4	0.241	3.412	3.267	3.051	14.738	24.936	4.826
A1140-5	0.269	2.49	3.162	4.345	11.309	21.778	4.248
A1140-6	0.298	2.784	3.839	2.326	13.157	22.754	4.927
A1140-7	0.377	3.693	4.299	1.478	22.274	31.71	5.957
A1140-8	0.351	2.88	4.913	3.353	17.579	30.466	5.669
A1140-9	0.091	2.654	3.935	2.252	10.984	20.324	4.74
A1140-10	0.298	3.182	4.068	3.575	12.339	22.965	5.642
A1140-11	0.813	7.052	1.876	1.864	9.334	23.139	9.037
A1140-12	0.406	3.255	3.604	5.625	13.479	28.264	5.067
A1140-13	0.142	0.619	0.367	12.053	2.799	15.957	0.833
A1140-14	0.012	0.03	0.052	2.604	0.339	3.119	0.054
A1140-15	0.032	0.318	1.237	3.517	2.437	6.984	0.919
A1140-16	0.276	1.39	2.062	1.761	6.321	14.801	3.066
A1140-17	0.089	1.144	1.113	2.191	1.37	6.369	1.785
A1140-18	0.315	2.692	3.366	3.05	9.2	19.239	4.611
A1140-19	0.285	3.033	3.571	3.187	7.768	17.548	5.101
A1140-20	0.169	3.315	3.246	2.304	7.489	17.108	4.91
A1140-21	0.121	1.606	3.31	2.236	8.431	16.381	4.281
A1140-22	0.362	3.799	3.94	1.1	4.576	14.641	6.139
A1140-23	1.069	11.164	0.734	5.888	4.113	22.528	11.688
A1140-24	1.026	9.051	0.625	4.808	4.552	22.1	10.747
A1140-25	1.035	8.63	0.707	4.28	4.656	20.387	9.53
A1140-26	0.203	2.26	4.879	2.146	6.68	17.094	4.94
A1140-27	0.226	2.585	5.68	2.666	10.921	22.4	5.55
A1140-28	0.362	4.544	4.129	5.831	13.125	25.395	5.99
A1140-29	0.423	2.474	1.242	4.059	5.133	9.693	0.8
A1140-30	0.098	0.855	0.976	2.225	11.279	15.27	1.348
A1140-31	0.194	3.398	4.466	2.099	23.692	32.418	5.372
A1140-32	0.722	3.225	2.695	2.843	9.888	18.845	4.576
A1140-33	0.313	2.812	2.981	4.689	23.341	31.877	4.176
A1140-34	0.119	2.566	3.459	1.537	5.272	13.414	4.308
A1140-35	0.172	3.053	7.961	3.441	13.76	27.817	6.799
A1140-36	0.141	1.696	5.114	2.525	9.285	17.612	4.232
A1140-37	0.423	4.223	4.061	6.569	18.948	32.546	6.032
A1140-38	0.652	15.079	0.156	2.457	0.893	20.459	14.664
A1140-39	1.157	16.302	0.374	1.445	2.204	21.356	17.156
A1140-40	0.53	4.787	5.7	1.536	17.173	30.544	7.725
A1140-41	0.509	4.886	4.242	2.626	9.781	23.836	7.531
A1140-42	0.475	4.718	6.978	2.917	7.056	22.049	8.473
A1140-43	0.57	12.159	0.258	5.558	0.712	14.938	9.463
A1140-44	0.662	6.337	1.57	13.301	3.513	24.23	6.142
A1140-45	0.989	14.32	0.303	1.541	1.819	19.091	15.419
A1140-46	0.495	5.867	7.08	2.741	20.026	35.754	9.726
A1140-47	1.064	10.481	0.782	11.254	3.449	25.867	10.833
A1140-48	0.999	10.525	0.205	6.065	1.734	20.123	10.63
A1140-49	0.713	9.204	1.025	1.128	1.103	10.97	7.035
A1140-50	0.363	7.407	8.69	8.895	17.455	42.301	12.094
A1140-51	0.596	6.312	1.973	15.301	7.844	29.17	8.312
A1140-52	0.406	3.81	4.513	5.648	18.872	31.488	5.806
A1140-53	1.436	13.953	0.299	0.542	0.671	17.256	15.196
A1140-54	0.578	4.49	5.564	3.01	8.842	27.089	8.568
A1140-55	1.224	12.946	0.543	4.341	3.398	20.08	13.16
A1140-56	0.896	5.488	5.779	9.465	13.95	35.21	9.381
A1140-57	0.179	1.878	2.743	2.403	13.652	20.598	3.211
A1140-58	0.113	2.292	3.631	3.171	11.71	23.559	4.069
A1140-59	0.32	1.818	2.22	1.57	6.574	12.247	3.135
A1140-60	0.187	2.974	4.848	4.845	19.406	32.092	5.428
A1140-61	0.194	2.949	3.618	4.17	19.71	29.141	4.091
A1140-62	0.1	1.217	2.337	2.148	4.535	10.169	2.272
A1140-63	0.125	1.543	2.369	5.269	5.798	14.149	2.07
A1140-64	0.257	2.825	4.603	3.454	9.747	19.821	4.854
A1140-65	0.266	3.123	4.67	4.738	6.387	20.038	5.743
A1140-66	0.211	2.59	3.836	1.122	3.66	11.703	4.681
A1140-67	0.383	3.67	2.342	2.257	6.974	15.091	5.072
A1140-68	0.258	2.599	2.356	2.041	10.424	17.001	4.432
A1140-69	0.369	3.782	2.925	2.007	10.008	19.861	5.356
A1140-70	0.417	4.087	3.001	1.781	9.617	18.03	5.3
A1140-71	0.21	2.205	2.248	5.012	18.451	27.017	3.553
A1140-72	0.16	1.537	1.974	1.672	6.911	11.636	2.323
A1140-73	0.379	2.684	3.094	2.37	9.028	18.368	4.352
A1140-74	0.15	1.674	2.12	1.086	6	11.546	2.7
A1140-75	0.126	1.521	2.191	0.972	1.304	6.675	2.908
A1140-76	0.124	1.497	1.763	0.657	0.884	5.003	2.492
A1140-77	0.212	2.098	1.917	1.351	2.121	8.416	3.429
A1140-78	0.144	1.473	1.561	0.345	0.422	4.291	2.463
A1140-79	0.047	1.447	1.734	1.132	0.68	5.054	2.426
A1140-80	0.293	2.909	6.573	1.331	2.013	12.868	6.191
A1140-81	0.301	3.165	5.987	1.46	1.748	12.903	6.301
A1140-82	0.084	1.723	1.466	1.708	13.473	16.254	1.937
A1140-83	0.109	1.204	1.613	1.86	11.205	15.892	2.061
A1140-84	0.553	4.946	2.065	2.488	7.274	22.25	8.905
A1140-85	0.228	4.268	3.309	3.154	17.769	26.571	5.63
A1140-86	0.43	4.435	5.77	2.438	21.583	36.095	7.995
A1140-87	0.211	1.643	3.436	3.782	5.777	15.294	3.617
A1140-88	0.255	4.03	3.006	5.258	19.078	32.051	5.369
A1140-89	0.522	4.594	3.67	6.226	14.426	31.211	6.957
A1140-90	0.409	4.356	3.552	2.144	14.327	25.816	6.275
A1140-91	0.414	3.626	3.515	3.274	18.526	28.263	5.604
A1140-92	0.682	6.683	6.239	3.595	15.962	33.534	10.082
A1140-93	0.436	4.127	3.987	3.491	26.522	39.218	6.581
A1140-94	0.413	2.794	4.455	3.11	11.333	22.01	5.094
A1140-95	0.297	2.698	2.461	1.595	10.693	13.13	3.037
A1140-96	0.408	3.054	3.3	7.893	19.855	35.343	4.717
A1140-97	0.467	3.724	4.044	2.205	19.618	29.126	5.657
A1140-98	0.75	6.551	3.144	3.61	10.9	22.579	7.998
A1140-99	0.69	11.129	0.377	5.873	2.508	21.238	12.049
A1140-100	0.62	5.196	5.915	5.931	15.584	33.507	8.272
A1140-101	1.291	9.804	0.911	10.992	4.857	29.428	10.857
A1140-102	0.179	1.89	3.505	1.367	6.975	15.655	3.851
A1140-103	0.267	1.757	3.996	1.573	8.527	16.516	3.941
A1140-104	0.339	8.309	2.74	0.857	10.883	23.669	7.899
A1140-105	0.429	3.443	1.721	0.465	0.712	6.554	3.986
A1140-106	1.035	11.53	1.3	1.7	0.381	16.435	13.092
A1140-107	0.79	9.513	0.388	2.101	0.82	12.824	9.614
A1140-108	0.587	2.559	2.495	12.864	10.28	27.04	4.018
A1140-109	0.373	2.802	2.898	8.545	16.414	32.409	4.64
A1140-110	0.228	1.901	3.022	2.395	11.446	22.271	3.663
A1140-111	0.265	2.15	2.455	2.399	16.523	24.09	3.353
A1140-112	0.218	1.997	3.34	2.376	6.124	14.263	3.832
A1140-113	0.103	1.457	1.535	5.01	13.057	21.068	2.382
A1140-114	0.477	6.892	0.494	3.498	1.269	13.056	7.101
A1140-115	0.939	9.133	0.351	0.71	1.669	12.91	9.854
A1140-116	0.036	0.599	1.21	4.767	10.033	18.379	1.23
A1140-117	0.344	4.041	7.837	1.806	14.042	27.701	7.96
A1140-118	0.416	4.508	3.344	1.795	16.655	28.341	6.568
A1140-119	0.306	2.785	1.899	1.35	7.685	13.168	3.314
A1140-120	0.622	5.806	1.835	1.235	9.1	20.673	7.532
A1140-121	0.621	5.111	2.802	3.079	16.272	30.615	6.95
A1140-122	0.116	1.377	1.905	2.502	13.731	19.674	2.584
A1140-123	0.107	1.143	1.175	1.765	8.921	12.902	1.646
A1140-124	1.058	12.514	0.182	1.178	0.848	17.001	14.31
A1140-125	0.43	3.342	4.945	5.112	15.866	31.343	6.124
A1140-126	0.287	2.22	1.267	11.051	5.871	21.942	3.214
A1140-127	0.168	1.541	2.457	1.382	6.082	11.788	2.845
A1140-128	0.192	2.497	3.258	1.965	11.014	19.27	4.154
A1140-129	0.249	0.719	0.564	6.877	4.921	12.688	1.024
A1140-130	0.334	1.91	4.692	2.841	8.953	20.281	4.641
